# Supplementary material for: Genetic and Pathogenic Differentiation of Fusarium oxysporum Isolates from Ginger
Source: J Fungi (Basel). 2026 May 29;12(6):390. doi: 10.3390/jof12060390 (PMC13302738; doi:10.3390/jof12060390)
Supplement: Supplementary file 1 [file jof-12-00390-s001.zip]

Archive with 1 entries (1 files):
- jof-4284481-supplementary.pdf
